# Supplementary material for: Application of multi-omics data integration and machine learning approaches to identify epigenetic and transcriptomic differences between in vitro and in vivo produced bovine embryos
Source: PLoS One. 2021 May 24;16(5):e0252096. doi: 10.1371/journal.pone.0252096 (PMC8143403; doi:10.1371/journal.pone.0252096)
Supplement: S1 Table — Clusters were determined as illustrated in Fig 2. Gene official symbol and gene names are shown, together with the fold change (FC) for the following contrasts: FC Diff D13: (day 13 IVP–day 7 IVP embryos)—(day 13 MOET–day 7 MOET embryos). FC Diff D16: (day 16 IVP–day 13 IVP embryos)—(day 16 MOET–day 13 MOET embryos). MOET: embryos produced in vivo (ovarian superovulation followed by embryo collection and transfer). IVP: embryos produced in vitro. (XLSX) [file pone.0252096.s004.xlsx]

## Sheet: Cluster 1
Gene Symbol	Gene Name	FC Diff D13	FC Diff D16
ABAT	4-aminobutyrate aminotransferase	-1.66982	1.8078
ABCB6	ATP binding cassette subfamily B member 6 (Langereis blood group)	-2.53219	4.60009
ABTB2	ankyrin repeat and BTB domain containing 2	-7.46492	10.1231
ACAP1	ArfGAP with coiled-coil, ankyrin repeat and PH domains 1	-1.92613	1.49315
ACSL1	acyl-CoA synthetase long-chain family member 1	-13.8774	10.1228
ADI1	acireductone dioxygenase 1	-2.60213	1.58259
AGPAT1	1-acylglycerol-3-phosphate O-acyltransferase 1	-2.17294	1.33874
AGPAT4	1-acylglycerol-3-phosphate O-acyltransferase 4	-6.52124	3.69392
AGRN	agrin	-4.00457	5.6574
ALDH4A1	aldehyde dehydrogenase 4 family member A1	-2.65347	10.6899
ALPL	alkaline phosphatase, liver/bone/kidney	-1.69134	2.01177
ANKRD1	ankyrin repeat domain 1	-8.92033	15.0037
ANKRD11	ankyrin repeat domain 11	-3.5085	1.88517
ASL	argininosuccinate lyase	-1.76107	2.50276
ATG16L1	autophagy related 16 like 1	-2.81403	3.08791
ATP6V1E1	ATPase H+ transporting V1 subunit E1	-1.64612	2.11533
ATXN3	ataxin 3	-1.94835	2.14103
AXIN2	axin 2	-1.90703	6.43198
BCAR1	BCAR1, Cas family scaffolding protein	-1.74348	1.53029
BCAS1	breast carcinoma amplified sequence 1	-1.46825	1.46789
BEX5	brain expressed X-linked 5	-2.95517	3.01155
BFSP1	beaded filament structural protein 1	-4.34895	4.60839
BRAF	B-Raf proto-oncogene, serine/threonine kinase	-1.9726	1.03801
CA5B	carbonic anhydrase 5B	-4.54851	4.37731
CAPN2	calpain 2,	-6.65263	6.00162
CARD11	caspase recruitment domain family member 11	-2.20386	2.10731
CARM1	coactivator associated arginine methyltransferase 1	-4.30406	2.46424
CARS2	cysteinyl-tRNA synthetase 2, mitochondrial	-1.52691	1.97493
CASK	calcium/calmodulin dependent serine protein kinase	-5.36089	6.05427
CASKIN2	CASK interacting protein 2	-1.28607	1.34353
CCDC64B	BICD family like cargo adaptor 2	-1.75416	1.0736
CCL27	C-C motif chemokine ligand 27	-20.4289	17.639
CDH26	cadherin 26	-4.61825	2.26824
CEBPG	CCAAT/enhancer binding protein gamma	-3.4918	1.58732
CELA3B	chymotrypsin-like elastase family, member 3B	-1.70858	1.81696
CEP72	centrosomal protein 72	-2.02641	2.61238
CFL1	cofilin 1	-2.88371	1.74238
CHPF	chondroitin polymerizing factor	-2.63744	3.01604
CKB	creatine kinase, brain	-3.9555	3.68194
CLCN4	chloride voltage-gated channel 4	-2.34989	2.1428
CLIC6	chloride intracellular channel 6	-1.45919	1.43118
COL18A1	collagen type XVIII alpha 1 chain	-8.24115	20.2504
COL1A2	collagen type I alpha 2 chain	-3.29359	1.50706
COL4A1	collagen type IV alpha 1 chain	-5.43481	6.89364
COLEC12	collectin subfamily member 12	-1.37964	3.51164
CORO7	coronin 7	-1.01928	2.73323
CPXM2	carboxypeptidase X, M14 family member 2	-2.8658	2.72278
CRABP2	cellular retinoic acid binding protein 2	-7.29547	5.69158
CSRP2	cysteine and glycine rich protein 2	-1.42396	1.66389
CSTB	cystatin B	-2.04225	2.03044
CTNNBIP1	catenin beta interacting protein 1	-2.01635	1.26821
CYP1A1	cytochrome P450, subfamily I (aromatic compound-inducible), polypeptide 1	-1.47325	1.44104
DAAM1	dishevelled associated activator of morphogenesis 1	-2.51177	1.84168
DBN1	drebrin 1	-1.9356	3.74541
DCXR	dicarbonyl/L-xylulose reductase	-3.89321	5.24471
DDR1	discoidin domain receptor tyrosine kinase 1	-2.21421	1.61904
DHCR7	7-dehydrocholesterol reductase	-8.21545	2.39168
DHDH	dihydrodiol dehydrogenase	-4.29833	10.1347
DOPEY2	dopey family member 2	-1.94438	1.27532
DST	dystonin	-3.10895	6.88818
ECE1	endothelin converting enzyme 1	-1.53178	1.27111
EDN3	endothelin 3	-2.41201	7.18943
EMD	emerin	-2.20212	1.96057
ENPP6	ectonucleotide pyrophosphatase/phosphodiesterase 6	-1.44991	1.28676
ERAS	ES cell expressed Ras	-9.26976	16.7832
ERC1	ELKS/RAB6-interacting/CAST family member 1	-2.08061	2.43949
ETNK2	ethanolamine kinase 2	-1.49079	1.44442
EXOC3L2	exocyst complex component 3 like 2	-2.6834	1.22752
EXT1	exostosin glycosyltransferase 1	-1.71529	1.58046
EYA2	EYA transcriptional coactivator and phosphatase 2	-1.26043	2.48208
FABP3	fatty acid binding protein 3	-1.88511	4.04323
FGF19	fibroblast growth factor 19	-1.47001	1.40645
FIGNL2	fidgetin like 2	-4.16802	2.18859
FLNA	filamin A	-2.72002	2.44953
FLNB	filamin B	-2.38196	1.68123
FOXA2	forkhead box A2	-6.19335	10.2701
FOXO1	forkhead box O1	-3.41361	2.96113
FOXP4	forkhead box P4	-5.10011	3.65355
FOXRED2	FAD dependent oxidoreductase domain containing 2	-4.71718	12.3564
FRMD4A	FERM domain containing 4A	-6.44291	2.6476
GDPD2	glycerophosphodiester phosphodiesterase domain containing 2	-2.9167	2.6641
GLDC	glycine decarboxylase	-2.35793	1.88994
GM2A	GM2 ganglioside activator	-9.80798	8.8444
HINT2	histidine triad nucleotide binding protein 2	-2.3318	2.02734
HMHA1	Rho GTPase activating protein 45	-3.16297	3.01389
INO80	INO80 complex subunit	-2.90599	1.61303
IRAK1	interleukin 1 receptor associated kinase 1	-2.0375	1.85564
ITFG3	family with sequence similarity 234 member A	-1.70911	4.42179
ITGA5	integrin subunit alpha 5	-1.81203	2.15732
ITPR1	inositol 1,4,5-trisphosphate receptor type 1	-8.84793	4.47918
KIF13A	kinesin family member 13A	-1.80852	1.71231
KLF13	Kruppel like factor 13	-16.2348	6.5502
KLHDC8A	kelch domain containing 8A	-2.4559	4.30037
LAMA1	laminin subunit alpha 1	-2.48436	6.45893
LAMB1	laminin subunit beta 1	-5.93189	6.2683
LEMD2	LEM domain containing 2	-2.11509	1.57616
LGALS4	galectin 4	-3.45541	5.22646
LGMN	legumain	-4.00704	2.16262
LOC508455	estradiol 17-beta-dehydrogenase 12-like	-2.05468	1.71582
LOXL2	lysyl oxidase like 2	-4.9757	5.21595
LOXL4	lysyl oxidase like 4	-3.75095	1.80306
LPCAT1	lysophosphatidylcholine acyltransferase 1	-6.83943	9.26917
LRP10	LDL receptor related protein 10	-3.56436	2.15477
MAPK8IP2	mitogen-activated protein kinase 8 interacting protein 2	-1.7896	5.36226
MIF4GD	MIF4G domain containing	-2.57612	3.97853
MRPL4	mitochondrial ribosomal protein L4	-2.04763	2.93664
MRPS15	mitochondrial ribosomal protein S15	-1.81135	4.63336
MTMR14	myotubularin related protein 14	-1.54019	2.94296
MYH7	myosin heavy chain 7	-3.59874	2.52701
MYH8	myosin heavy chain 8	-2.55144	2.32048
MYL12A	myosin, light chain 12A, regulatory, non-sarcomeric	-2.42948	2.61081
MYO10	myosin X	-8.94401	21.8799
NDRG1	N-myc downstream regulated 1	-9.34231	4.60273
NEDD9	neural precursor cell expressed, developmentally down-regulated 9	-4.18718	2.56181
NOL3	nucleolar protein 3	-1.62549	2.38281
NR5A2	nuclear receptor subfamily 5 group A member 2	-3.05762	2.82538
NT5C	5', 3'-nucleotidase, cytosolic	-2.48273	5.15375
NTHL1	nth like DNA glycosylase 1	-3.69784	4.12554
NUP210	nucleoporin 210	-1.1588	1.74687
OLFM1	olfactomedin 1	-1.67915	1.70819
OSBPL5	oxysterol binding protein like 5	-1.78255	3.31137
PARM1	prostate androgen-regulated mucin-like protein 1	-5.15454	3.53445
PCBD1	pterin-4 alpha-carbinolamine dehydratase 1	-4.08766	6.55604
PCBP4	poly	-1.18511	1.64584
PCYT2	phosphate cytidylyltransferase 2, ethanolamine	-2.90106	3.20155
PHC1	polyhomeotic homolog 1	-5.73098	8.67363
PIF1	PIF1 5'-to-3' DNA helicase	-3.39605	8.97383
PIP4K2B	phosphatidylinositol-5-phosphate 4-kinase type 2 beta	-1.47717	2.24463
PLAU	plasminogen activator, urokinase	-6.92041	3.30455
PLXND1	plexin D1	-6.86129	10.9693
PMM2	phosphomannomutase 2	-1.77835	2.53985
PMPCA	peptidase, mitochondrial processing alpha subunit	-1.42347	2.64247
POLA2	DNA polymerase alpha 2, accessory subunit	-1.37225	1.95485
POU5F1	POU class 5 homeobox 1	-9.45111	10.9073
PRDM1	PR/SET domain 1	-1.59166	1.64774
PTGIS	prostaglandin I2 synthase	-3.73416	2.59559
PTPRS	protein tyrosine phosphatase, receptor type S	-2.92229	3.14724
PYGB	phosphorylase, glycogen; brain	-1.85772	2.91615
PYY2	seminalplasmin	-6.37109	5.42281
RAP1GAP	RAP1 GTPase activating protein	-1.20378	2.22198
RASA3	RAS p21 protein activator 3	-2.01652	2.01487
RASSF5	Ras association domain family member 5	-3.84533	4.25488
RHOQ	ras homolog family member Q	-6.50964	3.70038
RIC8A	RIC8 guanine nucleotide exchange factor A	-3.61058	3.41735
RPL9	ribosomal protein L9	-1.77765	2.54125
RPRM	reprimo, TP53 dependent G2 arrest mediator candidate	-2.01888	2.11842
SCARB1	scavenger receptor class B member 1	-2.08469	8.81614
SDC3	syndecan 3	-2.46031	2.0905
SDR39U1	short chain dehydrogenase/reductase family 39U member 1	-2.6132	2.08868
SERPINB8	serpin peptidase inhibitor, clade B , member 8	-4.09472	8.17032
SH3BGRL3	SH3 domain binding glutamate rich protein like 3	-13.5937	5.33886
SIPA1L1	signal induced proliferation associated 1 like 1	-3.81951	1.86144
SKAP1	src kinase associated phosphoprotein 1	-4.09775	10.9277
SLC17A9	solute carrier family 17 member 9	-1.52725	3.08672
SLC6A20	solute carrier family 6 member 20	-1.15186	5.50136
SLC7A1	solute carrier family 7 member 1	-2.27448	1.8655
SLC9A5	solute carrier family 9 member A5	-1.71723	1.65555
SLC9A7	solute carrier family 9 member A7	-1.87679	1.58504
SPSB1	splA/ryanodine receptor domain and SOCS box containing 1	-10.6853	7.03817
SQLE	squalene epoxidase	-8.99479	2.98019
SRI	sorcin	-1.97679	2.30727
STEAP3	STEAP3 metalloreductase	-6.01181	6.23191
SUN2	Sad1 and UNC84 domain containing 2	-1.97469	1.61618
SUSD2	sushi domain containing 2	-13.0484	10.8494
SVIL	supervillin	-6.85492	3.77766
TACC1	transforming acidic coiled-coil containing protein 1	-3.12332	3.38852
THBS4	thrombospondin 4	-4.8802	5.86688
TLN1	talin 1	-3.30624	1.92705
TMIGD2	transmembrane and immunoglobulin domain containing 2	-5.69976	5.30125
TNFRSF12A	TNF receptor superfamily member 12A	-3.66578	2.36868
TPCN1	two pore segment channel 1	-2.05571	2.0937
TRIM32	tripartite motif containing 32	-3.36024	4.31423
TSPAN2	tetraspanin 2	-7.04541	23.9025
TTLL3	tubulin tyrosine ligase-like family, member 3	-2.62033	2.69089
TUBGCP6	tubulin gamma complex associated protein 6	-1.28707	1.79012
UCHL1	ubiquitin C-terminal hydrolase L1	-28.8241	6.24027
ULK1	unc-51 like autophagy activating kinase 1	-1.76678	2.1998
UPK1A	uroplakin 1A	-4.32848	2.31933
VAC14	Vac14, PIKFYVE complex component	-2.84864	2.61073
VKORC1	vitamin K epoxide reductase complex subunit 1	-1.67824	1.5373
WDR45	WD repeat domain 45	-4.55517	4.44429
XPC	XPC complex subunit, DNA damage recognition and repair factor	-2.63678	4.2965
XRCC3	X-ray repair cross complementing 3	-2.5269	3.13956
ZAP70	zeta-chain	-4.36494	3.3602
ZIC2	Zic family member 2	-8.44823	10.6044
ZNF142	zinc finger protein 142	-1.63151	2.13442
ZNF385A	zinc finger protein 385A	-1.88868	1.56837
ZNF462	zinc finger protein 462	-1.67465	1.97131

## Sheet: Cluster 2
Gene Symbol	Gene Name	FC Diff D13	FC Diff D16
ABCC3	ATP binding cassette subfamily C member 3	-3.24206	1.18987
ABCD4	ATP-binding cassette, sub-family D	-2.69131	-1.13721
ACP2	acid phosphatase 2, lysosomal	1.07803	-2.65914
AFAP1	actin filament associated protein 1	-1.3547	-1.57747
AKR7A2	aldo-keto reductase family 7 member A2	-1.34078	-2.77701
ALDH9A1	aldehyde dehydrogenase 9 family member A1	-1.16543	-2.98396
ALDOB	aldolase, fructose-bisphosphate B	-1.10655	-2.80856
ALDOC	aldolase, fructose-bisphosphate C	-1.71518	-1.75818
ANGPTL2	angiopoietin like 2	1.00181	-2.09389
AP1M2	adaptor related protein complex 1 mu 2 subunit	1.25011	-3.13819
APOB	apolipoprotein B	1.08156	-1.51235
AQP3	aquaporin 3	-2.12763	-2.71401
ARHGEF2	Rho/Rac guanine nucleotide exchange factor 2	-1.56936	-1.24409
ARSE	arylsulfatase E	1.19907	-4.66998
ASF1B	anti-silencing function 1B histone chaperone	1.47498	-2.26027
ASPSCR1	ASPSCR1, UBX domain containing tether for SLC2A4	1.12214	-1.82381
ASS1	argininosuccinate synthase 1	-1.74754	-2.20133
ATF6B	activating transcription factor 6 beta	-1.23804	-2.63711
ATP6V0D2	ATPase H+ transporting V0 subunit d2	-1.09565	-1.87647
BCAM	basal cell adhesion molecule	-1.69995	-1.95184
BCAR3	breast cancer anti-estrogen resistance 3	-2.53476	-1.20519
BET1L	Bet1 golgi vesicular membrane trafficking protein like	-2.02776	1.30575
BIRC6	baculoviral IAP repeat containing 6	3.0218	-3.79565
BMP4	bone morphogenetic protein 4	-1.03476	-1.86739
BRWD1	bromodomain and WD repeat domain containing 1	-2.65904	-1.04952
BTG1	BTG anti-proliferation factor 1	-1.0428	-3.33908
C3H1orf226	chromosome 3 open reading frame, human C1orf226	-1.03111	-4.55426
C3H1orf43	chromosome 3 open reading frame, human C1orf43	-1.0934	-1.82717
CAMK2N1	calcium/calmodulin dependent protein kinase II inhibitor 1	1.20043	-4.82738
CD164	CD164 molecule	1.93983	-3.8449
CD97	adhesion G protein-coupled receptor E5	1.25895	-51.3848
CENPB	centromere protein B	1.11095	-2.30733
CLINT1	clathrin interactor 1	1.17848	-2.94808
CNN2	calponin 2	-1.353	-2.42575
CPE	carboxypeptidase E	-8.5643	2.83847
CPEB2	cytoplasmic polyadenylation element binding protein 2	2.17372	-1.81773
CRIM1	cysteine rich transmembrane BMP regulator 1	1.78302	-8.7855
CTSB	cathepsin B	1.08409	-3.26408
CXADR	coxsackie virus and adenovirus receptor	-4.19383	-1.48711
CXXC5	CXXC finger protein 5	-1.13679	-2.18905
CYBB	cytochrome b-245, beta polypeptide	-1.15437	-1.61934
CYP51A1	cytochrome P450, family 51, subfamily A, polypeptide 1	-9.44838	1.39781
DNASE2	deoxyribonuclease 2, lysosomal	1.82923	-11.7257
DOCK6	dedicator of cytokinesis 6	-1.43858	1.1548
DOK4	docking protein 4	-1.58652	-4.77969
DUSP19	dual specificity phosphatase 19	2.3529	-3.90485
EFHD2	EF-hand domain family member D2	1.01776	-2.83045
EFNA5	ephrin A5	1.006	-3.51634
EHD4	EH domain containing 4	-2.1073	-1.22511
EIF2AK4	eukaryotic translation initiation factor 2 alpha kinase 4	-1.04995	-2.37943
ELK3	ELK3, ETS-domain protein	4.66641	-14.9534
ENO3	enolase 3	1.03261	-5.09619
ERBB3	erb-b2 receptor tyrosine kinase 3	1.5692	-2.24494
ESYT1	extended synaptotagmin 1	-2.26215	-1.66604
F2RL1	F2R like trypsin receptor 1	-3.01154	2.14234
F5	coagulation factor V	1.7471	-4.32486
FADS1	fatty acid desaturase 1	-5.88755	2.41486
FBXO33	F-box protein 33	9.52924	-21.543
FBXO6	F-box protein 6	1.02917	-3.0689
FHL3	four and a half LIM domains 3	-1.63319	-1.48824
FZD5	frizzled class receptor 5	1.42986	-3.88951
GDI1	GDP dissociation inhibitor 1	-1.66816	-1.01209
GJB2	gap junction protein beta 2	2.04294	-5.96977
GJB4	gap junction protein beta 4	-2.60784	-48.5457
GJB5	gap junction protein beta 5	-2.25799	-12.7432
GNA15	G protein subunit alpha 15	-2.08378	-1.39097
GPATCH3	G-patch domain containing 3	1.36544	-3.64846
GPD2	glycerol-3-phosphate dehydrogenase 2	-1.93909	-2.49666
GPLD1	glycosylphosphatidylinositol specific phospholipase D1	-1.98764	-9.84249
GPSM1	G-protein signaling modulator 1	-7.02262	1.76897
GSTO1	glutathione S-transferase omega 1	-1.34053	-20.4267
GZF1	GDNF inducible zinc finger protein 1	2.25224	-2.61148
HAND1	heart and neural crest derivatives expressed 1	1.47339	-6.36184
HERC4	HECT and RLD domain containing E3 ubiquitin protein ligase 4	2.72615	-4.19807
HEYL	hes related family bHLH transcription factor with YRPW motif-like	-1.39421	-2.30722
HPCAL1	hippocalcin like 1	-2.16634	-1.05186
IGFBP2	insulin like growth factor binding protein 2	-1.07452	-5.97878
IKBKB	inhibitor of kappa light polypeptide gene enhancer in B-cells, kinase beta	-2.88839	1.55356
IL17RC	interleukin 17 receptor C	-1.1971	-1.2117
IMPA2	inositol monophosphatase 2	1.08377	-6.1971
IQGAP1	IQ motif containing GTPase activating protein 1	-1.79444	1.39235
IREB2	iron responsive element binding protein 2	1.60907	-2.98713
IRS1	insulin receptor substrate 1	-1.00662	-1.79166
ITGAV	integrin subunit alpha V	1.8803	-5.68248
ITGB2	integrin subunit beta 2	-3.05914	-6.29859
JARID2	jumonji and AT-rich interaction domain containing 2	-3.76636	2.01724
KCTD1	potassium channel tetramerization domain containing 1	-2.14101	-1.09838
KRT5	keratin 5	-8.60585	-2.6164
LGALS3BP	galectin 3 binding protein	-1.4562	-1.72546
LOC539805	MISP family member 3	1.00276	-9.10382
LRRC3	leucine rich repeat containing 3	-2.88231	2.27167
LYN	LYN proto-oncogene, Src family tyrosine kinase	-1.06023	-1.85767
MAML3	mastermind like transcriptional coactivator 3	1.2762	-4.23982
MAN2B1	mannosidase alpha class 2B member 1	1.55752	-12.2478
MAPK1	mitogen-activated protein kinase 1	-1.15928	-1.69022
MFSD5	major facilitator superfamily domain containing 5	5.1203	-10.8234
MLYCD	malonyl-CoA decarboxylase	-2.18438	1.28382
MTMR4	myotubularin related protein 4	3.47258	-8.43877
MVP	major vault protein	-1.4916	-1.14088
MXI1	MAX interactor 1, dimerization protein	-1.40967	-5.05911
MYCBP2	MYC binding protein 2, E3 ubiquitin protein ligase	2.86638	-3.53335
MYD88	myeloid differentiation primary response 88	1.24214	-2.44114
MYO6	myosin VI	4.66551	-6.14544
NAT1	N-acetyltransferase 1	1.09195	-5.25975
NRBF2	nuclear receptor binding factor 2	1.94394	-2.81372
NSUN4	NOP2/Sun RNA methyltransferase family member 4	1.11191	-1.29636
ODC1	ornithine decarboxylase 1	1.05086	-2.17601
OLFML2A	olfactomedin like 2A	-1.0024	-1.3429
ORAI3	ORAI calcium release-activated calcium modulator 3	1.25383	-3.66746
PAG8	pregnancy-associated glycoprotein 8	2.18313	-7.01435
PAK6	p21	-1.35956	-4.90211
PCK2	phosphoenolpyruvate carboxykinase 2, mitochondrial	-7.23884	-2.19649
PCOLCE	procollagen C-endopeptidase enhancer	-4.89451	2.97948
PDE4B	phosphodiesterase 4B	1.01465	-1.73287
PEG10	paternally expressed 10	-1.09889	-2.28422
PITPNM1	phosphatidylinositol transfer protein membrane associated 1	-1.81938	-1.23067
PLA2G15	phospholipase A2 group XV	2.13477	-2.70622
PLB1	phospholipase B1	-1.00814	-2.0193
PLD3	phospholipase D family member 3	-2.05637	-2.41856
PPAP2A	phospholipid phosphatase 1	-4.60639	1.18891
PPIF	peptidylprolyl isomerase F	1.99562	-11.8244
PPP3CA	protein phosphatase 3 catalytic subunit alpha	-2.34651	-1.30669
PRSS12	protease, serine 12	-1.56663	-1.96086
PTGER4	prostaglandin E receptor 4	1.23639	-2.94483
PTPN6	protein tyrosine phosphatase, non-receptor type 6	-1.05905	-4.49775
PVRL2	nectin cell adhesion molecule 2	-1.19225	-2.29849
RBP4	retinol binding protein 4	-1.29769	-2.28265
REEP1	receptor accessory protein 1	5.82069	-11.5094
RFTN1	raftlin, lipid raft linker 1	-1.0039	-1.98963
RGMB	repulsive guidance molecule family member b	1.85945	-1.83868
RNASET2	ribonuclease T2	-1.59538	-2.38618
RNF128	ring finger protein 128, E3 ubiquitin protein ligase	1.37815	-26.4551
ROR2	receptor tyrosine kinase like orphan receptor 2	-1.08046	-2.97433
S100PBP	S100P binding protein	1.67988	-2.57501
SAMD11	sterile alpha motif domain containing 11	-1.14606	-4.00513
SCAMP2	secretory carrier membrane protein 2	3.75943	-3.99975
SCNN1B	sodium channel epithelial 1 beta subunit	1.07158	-4.9045
SEC61A2	Sec61 translocon alpha 2 subunit	1.23967	-2.21026
SEMA4B	semaphorin 4B	1.13747	-1.64387
SHISA5	shisa family member 5	2.16851	-4.17015
SLC12A2	solute carrier family 12 member 2	6.37704	-9.55379
SLC15A1	solute carrier family 15 member 1	-1.63852	-1.80112
SLC25A13	solute carrier family 25 member 13	-1.23576	-2.02091
SLC25A20	solute carrier family 25 member 20	-1.21878	-3.94257
SLC35A2	solute carrier family 35 member A2	1.123	-2.32992
SLC36A4	solute carrier family 36 member 4	2.18785	-3.63036
SLC46A2	solute carrier family 46 member 2	1.00285	-2.68445
SLC4A9	solute carrier family 4 member 9	1.01523	-2.20051
SLC5A5	solute carrier family 5 member 5	4.98693	-43.4944
SLC6A4	solute carrier family 6 member 4	1.19328	-13.4225
SLC9A3R2	SLC9A3 regulator 2	-1.59082	-1.02601
SMEK1	protein phosphatase 4 regulatory subunit 3A	1.09852	-4.27262
SMPD3	sphingomyelin phosphodiesterase 3	-8.62445	1.66426
SNX12	sorting nexin 12	1.93313	-2.78856
SOCS1	suppressor of cytokine signaling 1	-4.01417	1.27644
SPATA20	spermatogenesis associated 20	-1.09515	-1.22571
STAP2	signal transducing adaptor family member 2	-3.40863	1.83433
STAR	steroidogenic acute regulatory protein	-1.12129	-8.96147
STK10	serine/threonine kinase 10	-3.67456	1.83479
STK17A	serine/threonine kinase 17a	-1.13073	-2.63035
STX6	syntaxin 6	-1.26968	-1.82975
SUOX	sulfite oxidase	1.21074	-2.47394
SUSD4	sushi domain containing 4	1.01281	-3.25203
TAOK3	TAO kinase 3	-1.22481	-2.19459
TAPBP	TAP binding protein	-1.19631	-5.05874
TAX1BP3	Tax1 binding protein 3	-1.43508	-1.43614
TBCC	tubulin folding cofactor C	5.16307	-6.11067
TCF7L1	transcription factor 7 like 1	-1.9198	-1.02893
TET2	tet methylcytosine dioxygenase 2	1.80418	-2.06578
TF	transferrin	-1.03924	-10.4613
TH	tyrosine hydroxylase	-1.01003	-3.01379
TJAP1	tight junction associated protein 1	-1.91654	-1.02582
TKDP2	trophoblast Kunitz domain protein 2	1.00022	-986.737
TMC6	transmembrane channel like 6	-1.73748	1.11919
TMC8	transmembrane channel like 8	-1.00118	1.28513
TMEM132A	transmembrane protein 132A	-1.83701	-1.11422
TMEM134	transmembrane protein 134	-1.0468	-1.65191
TMEM45B	transmembrane protein 45B	-4.89789	1.49814
TNKS1BP1	tankyrase 1 binding protein 1	-2.03104	1.13552
TRIM2	tripartite motif containing 2	1.09116	-2.28981
TRIM36	tripartite motif containing 36	12.2794	-114.312
UBR1	ubiquitin protein ligase E3 component n-recognin 1	1.29225	-2.65013
UBR7	ubiquitin protein ligase E3 component n-recognin 7	1.9334	-5.42095
USP34	ubiquitin specific peptidase 34	1.66669	-2.86112
VPS26A	VPS26, retromer complex component A	2.43436	-4.83218
WBSCR17	Williams-Beuren syndrome chromosome region 17	1.1217	-1.78951
WDFY3	WD repeat and FYVE domain containing 3	1.6632	-1.73939
WDR1	WD repeat domain 1	-2.09377	1.39831
ZNF148	zinc finger protein 148	4.34573	-7.54709
ZNF281	zinc finger protein 281	-2.07049	1.44805
ZYG11B	zyg-11 family member B, cell cycle regulator	2.91398	-3.46516

## Sheet: Cluster 3
Gene Symbol	Gene Name	FC Diff D13	FC Diff D16
ABCD3	ATP binding cassette subfamily D member 3	2.37943	-1.34958
ACADM	acyl-CoA dehydrogenase, C-4 to C-12 straight chain	4.19374	-4.0883
ACAT2	acetyl-CoA acetyltransferase 2	-4.27666	2.3572
ADAMTS1	ADAM metallopeptidase with thrombospondin type 1 motif 1	2.27563	-3.96614
AGPAT3	1-acylglycerol-3-phosphate O-acyltransferase 3	2.08589	-1.6542
ALG1	ALG1, chitobiosyldiphosphodolichol beta-mannosyltransferase	1.66411	-1.2309
ANO9	anoctamin 9	1.08429	1.84895
ARHGAP21	Rho GTPase activating protein 21	-1.92661	2.2253
ARHGEF3	Rho guanine nucleotide exchange factor 3	2.54996	-1.93015
ATP11A	ATPase phospholipid transporting 11A	1.91584	2.70666
ATP2C2	ATPase secretory pathway Ca2+ transporting 2	2.37583	-1.79363
B2M	beta-2-microglobulin	-1.19988	5.73107
BCLAF1	BCL2 associated transcription factor 1	3.44351	-2.16805
CA4	carbonic anhydrase 4	1.31711	13.921
CAD	carbamoyl-phosphate synthetase 2, aspartate transcarbamylase, and dihydroorotase	1.18682	4.25682
CCDC58	coiled-coil domain containing 58	1.0731	1.70087
CCND2	cyclin D2	1.97147	12.3331
CCNE2	cyclin E2	3.98271	-6.0542
CDC6	cell division cycle 6	5.8828	-3.80376
CFI	complement factor I	22.2588	-7.573
CLIP1	CAP-Gly domain containing linker protein 1	2.26237	1.15989
CRYZ	crystallin zeta	4.91049	-1.82931
CYYR1	cysteine and tyrosine rich 1	1.51353	2.76783
DDX54	DEAD-box helicase 54	-1.27646	2.83625
DECR2	2,4-dienoyl-CoA reductase 2, peroxisomal	1.24488	1.23111
DHX57	DExH-box helicase 57	3.57447	-2.11253
EIF2AK3	eukaryotic translation initiation factor 2 alpha kinase 3	3.26139	-3.54556
EIF3B	eukaryotic translation initiation factor 3 subunit B	3.45865	-2.75247
ENTPD1	ectonucleoside triphosphate diphosphohydrolase 1	10.9988	-8.07284
ENTPD6	ectonucleoside triphosphate diphosphohydrolase 6	2.72303	1.19816
FBXO34	F-box protein 34	1.80184	-2.41911
FOXA1	forkhead box A1	1.74095	-1.31951
GAR1	GAR1 ribonucleoprotein	1.45079	1.52122
GCLC	glutamate-cysteine ligase catalytic subunit	1.23791	2.37658
GGT5	gamma-glutamyltransferase 5	1.04966	1.77425
GNPTAB	N-acetylglucosamine-1-phosphate transferase alpha and beta subunits	-1.12011	3.05817
GPBP1	GC-rich promoter binding protein 1	1.70196	-1.45715
GPD1L	glycerol-3-phosphate dehydrogenase 1-like	13.8252	-1.8622
GREB1	growth regulation by estrogen in breast cancer 1	-1.05861	2.49564
GTPBP3	GTP binding protein 3 (mitochondrial)	-1.02016	1.52121
HDDC3	HD domain containing 3	1.14811	2.36466
HSPH1	heat shock protein family H	2.46541	-2.16625
IGF2R	insulin like growth factor 2 receptor	-1.60275	2.86479
IMPA1	inositol monophosphatase 1	2.88412	-3.85212
IPO8	importin 8	2.04431	-2.36816
IRX3	iroquois homeobox 3	3.20492	-4.71836
KLHL23	kelch-like 23	7.55262	-5.69841
KRT7	keratin 7	4.30782	-4.22006
LDLRAD3	low density lipoprotein receptor class A domain containing 3	-1.90396	5.11662
MFAP2	microfibrillar associated protein 2	2.01012	1.01305
MFAP5	microfibrillar associated protein 5	-1.26434	7.11065
MRPS36	mitochondrial ribosomal protein S36	3.43966	-1.89013
MYCBP	MYC binding protein	5.9483	-3.35449
MYLIP	myosin regulatory light chain interacting protein	3.27426	-2.05038
NGEF	neuronal guanine nucleotide exchange factor	-1.04857	6.06052
NID1	nidogen 1	-2.6361	13.6695
NPC1	NPC intracellular cholesterol transporter 1	-1.65762	3.18905
NR4A2	nuclear receptor subfamily 4 group A member 2	1.48649	-1.53958
NUDT15	nudix hydrolase 15	2.33051	-2.92362
NUP85	nucleoporin 85	2.06806	-1.72717
PDE6C	phosphodiesterase 6C	-1.23466	2.88573
PHGDH	phosphoglycerate dehydrogenase	-6.41066	1.53195
PIGF	phosphatidylinositol glycan anchor biosynthesis class F	5.04059	-4.67015
PITRM1	pitrilysin metallopeptidase 1	1.19575	1.57644
PITX2	paired like homeodomain 2	-1.435	3.92733
PLA2R1	phospholipase A2 receptor 1	7.19297	-9.94729
PNPLA6	patatin like phospholipase domain containing 6	1.13653	1.81745
POLG2	DNA polymerase gamma 2, accessory subunit	2.01357	-2.73485
POLH	DNA polymerase eta	4.49794	-3.57084
PQLC1	PQ loop repeat containing 1	-1.01498	2.67605
PRKCH	protein kinase C eta	2.30461	-1.16662
PRMT3	protein arginine methyltransferase 3	4.9552	-3.68663
PRPF38A	pre-mRNA processing factor 38A	2.76848	-2.13421
PRPF4B	pre-mRNA processing factor 4B	2.25438	-1.95776
PRSS23	protease, serine 23	-1.1658	3.16105
RABGEF1	RAB guanine nucleotide exchange factor 1	4.71449	-3.38409
RAD54B	RAD54 homolog B	5.15803	-5.55842
RASGEF1B	RasGEF domain family member 1B	1.59619	-1.57273
RHPN2	rhophilin Rho GTPase binding protein 2	2.52935	-1.16439
ROCK1	Rho associated coiled-coil containing protein kinase 1	-1.09191	-1.72302
RPRD2	regulation of nuclear pre-mRNA domain containing 2	2.17166	-1.62727
SCP2	sterol carrier protein 2	5.26655	-4.28549
SLC16A9	solute carrier family 16 member 9	7.50665	-6.78267
SLC25A22	solute carrier family 25 member 22	-1.42911	2.9527
SLC27A6	solute carrier family 27 member 6	5.29827	31.3362
SLC30A5	solute carrier family 30 member 5	2.36827	-2.39032
SLC34A2	solute carrier family 34 member 2	1.93307	3.47632
SLC6A6	solute carrier family 6 member 6	-1.26191	2.05707
SLC9A3R1	SLC9A3 regulator 1	1.23085	5.22981
SNAI1	snail family transcriptional repressor 1	1.91393	-1.74181
STRAP	serine/threonine kinase receptor associated protein	2.89671	-3.45084
SYCP3	synaptonemal complex protein 3	-2.50896	7.15038
TAF4B	TATA-box binding protein associated factor 4b	3.13617	-1.52543
TBC1D12	TBC1 domain family member 12	3.85645	-2.88373
TM7SF3	transmembrane 7 superfamily member 3	1.83633	-2.15597
TMEM106C	transmembrane protein 106C	3.47567	-3.00413
TMEM63A	transmembrane protein 63A	1.08384	2.04557
TMEM79	transmembrane protein 79	2.64297	1.1114
TNFRSF19	TNF receptor superfamily member 19	4.53205	-4.24458
TOR1B	torsin family 1 member B	1.89098	-2.24241
TSPAN12	tetraspanin 12	3.9288	-3.16348
UBE2E1	ubiquitin conjugating enzyme E2 E1	1.60921	1.35951
WDR3	WD repeat domain 3	4.31208	-3.4492
WDR34	WD repeat domain 34	1.34964	2.66855
ZDHHC7	zinc finger DHHC-type containing 7	1.88315	-1.03098
ZFAND2A	zinc finger AN1-type containing 2A	1.70086	3.52381
ZFAND2B	zinc finger AN1-type containing 2B	1.20094	1.52381
ZMAT2	zinc finger matrin-type 2	3.20568	-2.7684
ZNF205	zinc finger protein 205	-1.01252	2.99496
ZNF263	zinc finger protein 263	2.65646	-1.65803
ZUFSP	zinc finger with UFM1 specific peptidase domain	2.73073	-2.22589
